# Supplementary material for: Towards More Accurate Determination of the Thermoelectric Properties of Bi2Se3 Epifilms by Suspension via Nanomachining Techniques
Source: Sensors (Basel). 2022 Oct 21;22(20):8042. doi: 10.3390/s22208042 (PMC9609336; doi:10.3390/s22208042)
Supplement: Supplementary file 1 [file sensors-22-08042-s001.zip]

Archive with 1 entries (1 files):
- sensors-1942031-supplementary.pdf
